# Supplementary material for: Epigenetic and Genomic Hallmarks of PARP-Inhibitor Resistance in Ovarian Cancer Patients
Source: Genes (Basel). 2024 Jun 7;15(6):750. doi: 10.3390/genes15060750 (PMC11203368; doi:10.3390/genes15060750)
Supplement: Supplementary file 1 [file genes-15-00750-s001.zip]

Archive with 1 entries (1 files):
- genes-3006722-supplementary.pdf
